# Supplementary material for: Controlling the Substrate Specificity of an Enzyme through Structural Flexibility by Varying the Salt-Bridge Density
Source: Molecules. 2021 Sep 20;26(18):5693. doi: 10.3390/molecules26185693 (PMC8470667; doi:10.3390/molecules26185693)
Supplement: Supplementary file 1 [file molecules-26-05693-s001.zip]

Archive with 1 entries (1 files):
- molecules-1306073-supplementary.pdf
